# Supplementary material for: First record of Limnatis paluda (Hirudinida, Arhynchobdellida, Praobdellidae) from Kazakhstan, with comments on genetic diversity of Limnatis leeches
Source: Biodivers Data J. 2015 Apr 27;(3):e5004. doi: 10.3897/BDJ.3.e5004 (PMC4411494; doi:10.3897/BDJ.3.e5004)
Supplement: XML Treatment for Limnatis paluda [file BDJ.3.e5004-treatment1.xml]

<!DOCTYPE tp:taxon-treatment
  PUBLIC "-//TaxonX//DTD Taxonomic Treatment Publishing DTD v0 20100105//EN" "tax-treatment-NSO.dtd">
<tp:taxon-treatment xmlns:tp="http://www.plazi.org/taxpub"><tp:treatment-meta><mixed-citation publication-type="journal"><person-group><name><surname>Nakano</surname><given-names>Takafumi</given-names></name><name><surname>Dujsebayeva</surname><given-names>Tatjana</given-names></name><name><surname>Nishikawa</surname><given-names>Kanto</given-names></name></person-group><article-title>First record of <italic><tp:taxon-name><tp:taxon-name-part taxon-name-part-type="genus">Limnatis</tp:taxon-name-part> <tp:taxon-name-part taxon-name-part-type="species">paluda</tp:taxon-name-part></tp:taxon-name></italic> (<tp:taxon-name><tp:taxon-name-part taxon-name-part-type="class">Hirudinida</tp:taxon-name-part></tp:taxon-name>, <tp:taxon-name><tp:taxon-name-part taxon-name-part-type="order">Arhynchobdellida</tp:taxon-name-part></tp:taxon-name>, <tp:taxon-name><tp:taxon-name-part taxon-name-part-type="family">Praobdellidae</tp:taxon-name-part></tp:taxon-name>) from Kazakhstan, with comments on genetic diversity of <italic><tp:taxon-name><tp:taxon-name-part taxon-name-part-type="genus">Limnatis</tp:taxon-name-part></tp:taxon-name></italic> leeches</article-title><source>Biodivers Data J</source><day>27</day><month>4</month><year>2015</year><volume>2015</volume><issue>3</issue><pub-id pub-id-type="doi">10.3897/BDJ.3.e5004</pub-id></mixed-citation></tp:treatment-meta><tp:nomenclature><tp:taxon-name><tp:taxon-name-part taxon-name-part-type="genus">Limnatis</tp:taxon-name-part> <tp:taxon-name-part taxon-name-part-type="species">paluda</tp:taxon-name-part></tp:taxon-name><tp:taxon-authority>(Tennent, 1859)</tp:taxon-authority></tp:nomenclature><tp:treatment-sec sec-type="materials"><title>Materials</title><list list-type="alpha-lower" list-content="occurrences"><list-item><p><bold>Type status:</bold> <named-content xmlns:xlink="http://www.w3.org/1999/xlink" content-type="dwc:typeStatus" xlink:type="simple">Other material</named-content>. <bold>Occurrence:</bold> catalogNumber: <named-content xmlns:xlink="http://www.w3.org/1999/xlink" content-type="dwc:catalogNumber" xlink:type="simple">Z700</named-content>; recordedBy: <named-content xmlns:xlink="http://www.w3.org/1999/xlink" content-type="dwc:recordedBy" xlink:type="simple">Kanto Nishikawa</named-content>; individualCount: <named-content xmlns:xlink="http://www.w3.org/1999/xlink" content-type="dwc:individualCount" xlink:type="simple">1</named-content>; sex: <named-content xmlns:xlink="http://www.w3.org/1999/xlink" content-type="dwc:sex" xlink:type="simple">hermaphrodite</named-content>; <bold>Taxon:</bold> scientificName: <named-content xmlns:xlink="http://www.w3.org/1999/xlink" content-type="dwc:scientificName" xlink:type="simple"><italic><tp:taxon-name><tp:taxon-name-part taxon-name-part-type="genus">Limnatis</tp:taxon-name-part> <tp:taxon-name-part taxon-name-part-type="species">paluda</tp:taxon-name-part></tp:taxon-name></italic> (Tennent, 1859)</named-content>; <bold>Location:</bold> country: <named-content xmlns:xlink="http://www.w3.org/1999/xlink" content-type="dwc:country" xlink:type="simple">Kazakhstan</named-content>; stateProvince: <named-content xmlns:xlink="http://www.w3.org/1999/xlink" content-type="dwc:stateProvince" xlink:type="simple">Almaty</named-content>; verbatimLocality: <named-content xmlns:xlink="http://www.w3.org/1999/xlink" content-type="dwc:verbatimLocality" xlink:type="simple">Suygaty Valley, Almaty Province, Kazakhstan</named-content>; decimalLatitude: <named-content xmlns:xlink="http://www.w3.org/1999/xlink" content-type="dwc:decimalLatitude" xlink:type="simple">43.512778</named-content>; decimalLongitude: <named-content xmlns:xlink="http://www.w3.org/1999/xlink" content-type="dwc:decimalLongitude" xlink:type="simple">78.9708331</named-content>; <bold>Identification:</bold> identifiedBy: <named-content xmlns:xlink="http://www.w3.org/1999/xlink" content-type="dwc:identifiedBy" xlink:type="simple">Takafumi Nakano</named-content>; <bold>Event:</bold> eventDate: <named-content xmlns:xlink="http://www.w3.org/1999/xlink" content-type="dwc:eventDate" xlink:type="simple">2013-06-21</named-content>; <bold>Record Level:</bold> institutionCode: <named-content xmlns:xlink="http://www.w3.org/1999/xlink" content-type="dwc:institutionCode" xlink:type="simple">KUZ</named-content></p></list-item><list-item><p><bold>Type status:</bold> <named-content xmlns:xlink="http://www.w3.org/1999/xlink" content-type="dwc:typeStatus" xlink:type="simple">Other material</named-content>. <bold>Occurrence:</bold> catalogNumber: <named-content xmlns:xlink="http://www.w3.org/1999/xlink" content-type="dwc:catalogNumber" xlink:type="simple">Z701</named-content>; recordedBy: <named-content xmlns:xlink="http://www.w3.org/1999/xlink" content-type="dwc:recordedBy" xlink:type="simple">Kanto Nishikawa</named-content>; individualCount: <named-content xmlns:xlink="http://www.w3.org/1999/xlink" content-type="dwc:individualCount" xlink:type="simple">1</named-content>; sex: <named-content xmlns:xlink="http://www.w3.org/1999/xlink" content-type="dwc:sex" xlink:type="simple">hermaphrodite</named-content>; <bold>Taxon:</bold> scientificName: <named-content xmlns:xlink="http://www.w3.org/1999/xlink" content-type="dwc:scientificName" xlink:type="simple"><italic><tp:taxon-name><tp:taxon-name-part taxon-name-part-type="genus">Limnatis</tp:taxon-name-part> <tp:taxon-name-part taxon-name-part-type="species">paluda</tp:taxon-name-part></tp:taxon-name></italic> (Tennent, 1859)</named-content>; <bold>Location:</bold> country: <named-content xmlns:xlink="http://www.w3.org/1999/xlink" content-type="dwc:country" xlink:type="simple">Kazakhstan</named-content>; stateProvince: <named-content xmlns:xlink="http://www.w3.org/1999/xlink" content-type="dwc:stateProvince" xlink:type="simple">Almaty</named-content>; verbatimLocality: <named-content xmlns:xlink="http://www.w3.org/1999/xlink" content-type="dwc:verbatimLocality" xlink:type="simple">Suygaty Valley, Almaty Province, Kazakhstan</named-content>; decimalLatitude: <named-content xmlns:xlink="http://www.w3.org/1999/xlink" content-type="dwc:decimalLatitude" xlink:type="simple">43.512778</named-content>; decimalLongitude: <named-content xmlns:xlink="http://www.w3.org/1999/xlink" content-type="dwc:decimalLongitude" xlink:type="simple">78.9708331</named-content>; <bold>Identification:</bold> identifiedBy: <named-content xmlns:xlink="http://www.w3.org/1999/xlink" content-type="dwc:identifiedBy" xlink:type="simple">Takafumi Nakano</named-content>; <bold>Event:</bold> eventDate: <named-content xmlns:xlink="http://www.w3.org/1999/xlink" content-type="dwc:eventDate" xlink:type="simple">2013-06-21</named-content>; <bold>Record Level:</bold> institutionCode: <named-content xmlns:xlink="http://www.w3.org/1999/xlink" content-type="dwc:institutionCode" xlink:type="simple">KUZ</named-content></p></list-item><list-item><p><bold>Type status:</bold> <named-content xmlns:xlink="http://www.w3.org/1999/xlink" content-type="dwc:typeStatus" xlink:type="simple">Other material</named-content>. <bold>Occurrence:</bold> catalogNumber: <named-content xmlns:xlink="http://www.w3.org/1999/xlink" content-type="dwc:catalogNumber" xlink:type="simple">Z702</named-content>; recordedBy: <named-content xmlns:xlink="http://www.w3.org/1999/xlink" content-type="dwc:recordedBy" xlink:type="simple">Kanto Nishikawa</named-content>; individualCount: <named-content xmlns:xlink="http://www.w3.org/1999/xlink" content-type="dwc:individualCount" xlink:type="simple">1</named-content>; sex: <named-content xmlns:xlink="http://www.w3.org/1999/xlink" content-type="dwc:sex" xlink:type="simple">hermaphrodite</named-content>; <bold>Taxon:</bold> scientificName: <named-content xmlns:xlink="http://www.w3.org/1999/xlink" content-type="dwc:scientificName" xlink:type="simple"><italic><tp:taxon-name><tp:taxon-name-part taxon-name-part-type="genus">Limnatis</tp:taxon-name-part> <tp:taxon-name-part taxon-name-part-type="species">paluda</tp:taxon-name-part></tp:taxon-name></italic> (Tennent, 1859)</named-content>; <bold>Location:</bold> country: <named-content xmlns:xlink="http://www.w3.org/1999/xlink" content-type="dwc:country" xlink:type="simple">Kazakhstan</named-content>; stateProvince: <named-content xmlns:xlink="http://www.w3.org/1999/xlink" content-type="dwc:stateProvince" xlink:type="simple">Almaty</named-content>; verbatimLocality: <named-content xmlns:xlink="http://www.w3.org/1999/xlink" content-type="dwc:verbatimLocality" xlink:type="simple">Suygaty Valley, Almaty Province, Kazakhstan</named-content>; decimalLatitude: <named-content xmlns:xlink="http://www.w3.org/1999/xlink" content-type="dwc:decimalLatitude" xlink:type="simple">43.512778</named-content>; decimalLongitude: <named-content xmlns:xlink="http://www.w3.org/1999/xlink" content-type="dwc:decimalLongitude" xlink:type="simple">78.9708331</named-content>; <bold>Identification:</bold> identifiedBy: <named-content xmlns:xlink="http://www.w3.org/1999/xlink" content-type="dwc:identifiedBy" xlink:type="simple">Takafumi Nakano</named-content>; <bold>Event:</bold> eventDate: <named-content xmlns:xlink="http://www.w3.org/1999/xlink" content-type="dwc:eventDate" xlink:type="simple">2013-06-21</named-content>; <bold>Record Level:</bold> institutionCode: <named-content xmlns:xlink="http://www.w3.org/1999/xlink" content-type="dwc:institutionCode" xlink:type="simple">KUZ</named-content></p></list-item><list-item><p><bold>Type status:</bold> <named-content xmlns:xlink="http://www.w3.org/1999/xlink" content-type="dwc:typeStatus" xlink:type="simple">Other material</named-content>. <bold>Occurrence:</bold> catalogNumber: <named-content xmlns:xlink="http://www.w3.org/1999/xlink" content-type="dwc:catalogNumber" xlink:type="simple">Z703</named-content>; recordedBy: <named-content xmlns:xlink="http://www.w3.org/1999/xlink" content-type="dwc:recordedBy" xlink:type="simple">Kanto Nishikawa</named-content>; individualCount: <named-content xmlns:xlink="http://www.w3.org/1999/xlink" content-type="dwc:individualCount" xlink:type="simple">1</named-content>; sex: <named-content xmlns:xlink="http://www.w3.org/1999/xlink" content-type="dwc:sex" xlink:type="simple">hermaphrodite</named-content>; <bold>Taxon:</bold> scientificName: <named-content xmlns:xlink="http://www.w3.org/1999/xlink" content-type="dwc:scientificName" xlink:type="simple"><italic><tp:taxon-name><tp:taxon-name-part taxon-name-part-type="genus">Limnatis</tp:taxon-name-part> <tp:taxon-name-part taxon-name-part-type="species">paluda</tp:taxon-name-part></tp:taxon-name></italic> (Tennent, 1859)</named-content>; <bold>Location:</bold> country: <named-content xmlns:xlink="http://www.w3.org/1999/xlink" content-type="dwc:country" xlink:type="simple">Kazakhstan</named-content>; stateProvince: <named-content xmlns:xlink="http://www.w3.org/1999/xlink" content-type="dwc:stateProvince" xlink:type="simple">Almaty</named-content>; verbatimLocality: <named-content xmlns:xlink="http://www.w3.org/1999/xlink" content-type="dwc:verbatimLocality" xlink:type="simple">Suygaty Valley, Almaty Province, Kazakhstan</named-content>; decimalLatitude: <named-content xmlns:xlink="http://www.w3.org/1999/xlink" content-type="dwc:decimalLatitude" xlink:type="simple">43.512778</named-content>; decimalLongitude: <named-content xmlns:xlink="http://www.w3.org/1999/xlink" content-type="dwc:decimalLongitude" xlink:type="simple">78.9708331</named-content>; <bold>Identification:</bold> identifiedBy: <named-content xmlns:xlink="http://www.w3.org/1999/xlink" content-type="dwc:identifiedBy" xlink:type="simple">Takafumi Nakano</named-content>; <bold>Event:</bold> eventDate: <named-content xmlns:xlink="http://www.w3.org/1999/xlink" content-type="dwc:eventDate" xlink:type="simple">2013-06-21</named-content>; <bold>Record Level:</bold> institutionCode: <named-content xmlns:xlink="http://www.w3.org/1999/xlink" content-type="dwc:institutionCode" xlink:type="simple">KUZ</named-content></p></list-item></list></tp:treatment-sec><tp:treatment-sec sec-type="Description"><title>Description</title><p>Body firm, muscular, with constant width in caudal direction, dorsoventrally compressed, BL 22.64–36.73 mm, BW 4.47–9.82 mm (Fig. <xref ref-type="fig" rid="F1428882">2</xref><xref ref-type="fig" rid="F1428887">a</xref>). Caudal sucker elliptic, CL 3.94–6.26 mm, CW 4.11–7.17 mm (Fig. <xref ref-type="fig" rid="F1428882">2</xref><xref ref-type="fig" rid="F1428888">b</xref>).</p><sec sec-type="Annulation"><title>Annulation</title><p>Somite I completely merged with prostomium (Fig. <xref ref-type="fig" rid="F1428889">3</xref><xref ref-type="fig" rid="F1428894">a</xref>). somites II and III unite together, forming 1 annulus (Fig. <xref ref-type="fig" rid="F1428889">3</xref><xref ref-type="fig" rid="F1428894">a</xref>, <xref ref-type="fig" rid="F1428895">b</xref>). Somite IV biannulate, (a1 + a2) &gt; a3; in KUZ Z703, (a1 + a2) with slight dorsal furrow (Fig. <xref ref-type="fig" rid="F1428889">3</xref><xref ref-type="fig" rid="F1428894">a</xref>, <xref ref-type="fig" rid="F1428895">b</xref>). Somite V biannulate, (a1 + a2) = a3 (Fig. <xref ref-type="fig" rid="F1428889">3</xref><xref ref-type="fig" rid="F1428894">a</xref>, <xref ref-type="fig" rid="F1428895">b</xref>); in KUZ Z700 and Z703, (a1 + a2) with slight dorsal furrow. IV a3–V a3 unite altogether, forming posterior margin of oral sucker (Fig. <xref ref-type="fig" rid="F1428889">3</xref><xref ref-type="fig" rid="F1428896">c</xref>). Somite VI dorsally triannulate/ventrally biannulate, a1 = a2 = a3/(a1 + a2) &gt; a3 (Fig. <xref ref-type="fig" rid="F1428889">3</xref>). Somite VII triannulate, a1 = a2 = a3 (Fig. <xref ref-type="fig" rid="F1428889">3</xref>). Somite VIII quadrannulate, a1 = a2 = b5 = b6 (Fig. <xref ref-type="fig" rid="F1428889">3</xref>). Somites IX–XXIII quinquannulate, b1 = b2 = a2 = b5 = b6 (Figs <xref ref-type="fig" rid="F1428898">4</xref>, <xref ref-type="fig" rid="F1428900">5</xref>). Somite XXIV quadrannulate, b1 = b2 = a2 = a3 (Fig. <xref ref-type="fig" rid="F1428900">5</xref><xref ref-type="fig" rid="F1428905">a</xref>). Somite XXV triannulate, a1 = a2 = a3 (Fig. <xref ref-type="fig" rid="F1428900">5</xref><xref ref-type="fig" rid="F1428905">a</xref>); XXV a1 (KUZ Z702), a2 (KUZ Z703), or a3 (KUZ Z700 and Z701) being last complete annulus on venter. Somite XXVI biannulate, (a1 + a2) = or &gt; a3 (Fig. <xref ref-type="fig" rid="F1428900">5</xref><xref ref-type="fig" rid="F1428905">a</xref>); in KUZ Z701 and Z703, (a1 + a2) with slight dorsal furrow. Somite XXVII uni- (KUZ Z702) or biannulate (Fig. <xref ref-type="fig" rid="F1428900">5</xref><xref ref-type="fig" rid="F1428905">a</xref>). Anus at last annulus of XXVII (KUZ Z700) or behind XXVII (Fig. <xref ref-type="fig" rid="F1428900">5</xref><xref ref-type="fig" rid="F1428905">a</xref>).</p></sec><sec sec-type="Gonopores"><title>Gonopores</title><p>Male gonopore in XI b5/b6 (Fig. <xref ref-type="fig" rid="F1428898">4</xref>). Female gonopore in XII b5/b6 (Fig. <xref ref-type="fig" rid="F1428898">4</xref>). Gonopores separated by 5 annuli.</p></sec><sec sec-type="Sense organs"><title>Sense organs</title><p>Eyes 5 pairs, in parabolic arc; 1st and 2nd pairs on II + III, 3rd pair on IV (a1 + a2), 4th pair on V (a1 + a2), and 5th pair on VI a2 (Fig. <xref ref-type="fig" rid="F1428889">3</xref><xref ref-type="fig" rid="F1428894">a</xref>, <xref ref-type="fig" rid="F1428895">b</xref>). Sensillae, papillae undeveloped.</p></sec><sec sec-type="Nephridiopores"><title>Nephridiopores</title><p>In 17 pairs, one each situated ventrally at posterior margin of VIII a1 and b2 of each somite in IX–XXIV (Figs <xref ref-type="fig" rid="F1428889">3</xref><xref ref-type="fig" rid="F1428896">c</xref>, <xref ref-type="fig" rid="F1428898">4</xref>, <xref ref-type="fig" rid="F1428900">5</xref><xref ref-type="fig" rid="F1428906">b</xref>).</p></sec><sec sec-type="Digestive tract"><title>Digestive tract</title><p>1 median longitudinal furrow on ventral surface of oral sucker (Fig. <xref ref-type="fig" rid="F1428889">3</xref><xref ref-type="fig" rid="F1428895">b</xref>). 3 jaws situated in oral cavity, one dorsal and two ventrolateral, each jaw bearing numerous salivary papillae. Monostichodont: each jaw bearing 30–46 diminutive teeth. Pharynx reaching to IX b2/a2–a2/b5. Crop reaching to XX b2/a2, bearing 22 pairs of crop caeca: 1st pair IX; 2nd and 3rd in IX and X; 4th and 5th in X and XI, 4th larger than 5th (4th &gt; 5th); 6th and 7th in XI and XII, 6th &gt; 7th; 8th and 9th in XII and XIII, 8th &gt; 9th; 10th and 11th in XIII and XIV, 10th &gt; 11th; 12th and 13th in XIV and XV, 12th &gt; 13th; 14th and 15th in XV and XVI, 14th &gt; 15th; 16th and 17th in XVI and XVII, 16th &gt; 17th; 18th and 19th in XVII and XVIII, 18th &gt; 19th; 20th and 21st in XVIII and XIX, 20th &gt; 21st; 22nd being post-crop caeca, in XIX b2–a2 to XXV a2–a3. Intestine reaching to XXII/XXIII. Rectum simple tubular.</p></sec><sec sec-type="Male genital organ"><title>Male genital organ</title><p>Testisacs 8 or 9 pairs (Fig. <xref ref-type="fig" rid="F1428907">6</xref>): 1st pair in XIII b5–XIV b1; 2nd pair in XIV b5–XV b1; 3rd pair in XV b5–XVI b1; 4th pair in XVI b5–XVII b1; 5th pair in XVII b5–XVIII b1; 6th pair in XVIII a2–XIX b1; 7th pair in XIX b5–XX b1; 8th pair in XX b5–XXI b1; 9th pair in XXI b5–XXII b1. Paired epididymides small, globular; right epididymis in XI a2–XII b2, left epididymis in XI a2–XII b1 (Figs <xref ref-type="fig" rid="F1428907">6</xref>, <xref ref-type="fig" rid="F1428911">7</xref>). Ejaculatory bulb absent. Ejaculatory ducts folded reaching to anterior end of male atrium (Fig. <xref ref-type="fig" rid="F1428911">7</xref>). Atrium continuous with penis sheet (Fig. <xref ref-type="fig" rid="F1428911">7</xref>). Penis sheet reaching to XII a2–b2, then turning anteriorly to male gonopore, U-shaped (Figs <xref ref-type="fig" rid="F1428907">6</xref>, <xref ref-type="fig" rid="F1428911">7</xref>).</p></sec><sec sec-type="Female genital organ"><title>Female genital organ</title><p>Pair of ovisacs globular, in XII b5–XIII b1 (Figs <xref ref-type="fig" rid="F1428907">6</xref>, <xref ref-type="fig" rid="F1428918">8</xref>). Oviducts short, borth oviducts converging into common oviduct in XII b5–XIII b1 (Fig. <xref ref-type="fig" rid="F1428918">8</xref>). Common oviduct slightly folded, descending to female vagina (Fig. <xref ref-type="fig" rid="F1428918">8</xref>). Vagina ellipsoid, straight, directly descending to female gonopore (Fig. <xref ref-type="fig" rid="F1428918">8</xref>).</p></sec><sec sec-type="Colour"><title>Colour</title><p>When alive, dorsal surface uniform reddish brown (Fig. <xref ref-type="fig" rid="F1428925">9</xref>); ventral surface paler than dorsal surface; both lateral marginal stripes orange in VI a3 to XXVI (a1 + a2)–a3. In preservative, colour slightly faded (Fig. <xref ref-type="fig" rid="F1428882">2</xref>).</p></sec></tp:treatment-sec><tp:treatment-sec sec-type="Habitat"><title>Habitat</title><p>During night time, the leeches examined in this study were found crawling in a small pond (Figs <xref ref-type="fig" rid="F1428925">9</xref>, <xref ref-type="fig" rid="F1428927">10</xref><xref ref-type="fig" rid="F1428932">a</xref>) fed from an artificial well on a small hill. The hill is situated in the clayey gravelly desert at the foot of the arid low mountains Ulken Boguty at 1270 a.s.l. (Fig. <xref ref-type="fig" rid="F1428927">10</xref><xref ref-type="fig" rid="F1428933">b</xref>). Although at one time local inhabitants grazed domesticated animals around the well, at present there are no dwellers in the area.</p></tp:treatment-sec><tp:treatment-sec sec-type="Genetic data"><title>Genetic data</title><p>Neighbour-joining trees generated based on both the COI (Fig. <xref ref-type="fig" rid="F1428934">11</xref>) and 12S (Fig. <xref ref-type="fig" rid="F1428936">12</xref>) genes showed that the present <italic><tp:taxon-name><tp:taxon-name-part taxon-name-part-type="genus">Limnatis</tp:taxon-name-part></tp:taxon-name></italic> specimens from Kazakhstan form a monophyletic lineage with a sequence from <italic><tp:taxon-name><tp:taxon-name-part taxon-name-part-type="genus">L.</tp:taxon-name-part> <tp:taxon-name-part taxon-name-part-type="species">nilotica</tp:taxon-name-part></tp:taxon-name></italic> collected in Israel (BS = 86% in COI, 98% in 12S). In the neighbour-joining tree based on COI sequences, this monophyletic lineage and one sequence obtained from the Afghan <italic><tp:taxon-name><tp:taxon-name-part taxon-name-part-type="genus">L.</tp:taxon-name-part> <tp:taxon-name-part taxon-name-part-type="species">paluda</tp:taxon-name-part></tp:taxon-name></italic> formed a well-recovered clade (BS = 100%). In addition, the neighbour-joining trees revealed that sequences obtained from <italic><tp:taxon-name><tp:taxon-name-part taxon-name-part-type="genus">L.</tp:taxon-name-part> <tp:taxon-name-part taxon-name-part-type="species">nilotica</tp:taxon-name-part></tp:taxon-name></italic> collected in Namibia and Croatia do not form a monophyletic group.</p><p>The COI uncorrected p-distance between the Kazakhstani <italic><tp:taxon-name><tp:taxon-name-part taxon-name-part-type="genus">L.</tp:taxon-name-part> <tp:taxon-name-part taxon-name-part-type="species">paluda</tp:taxon-name-part></tp:taxon-name></italic> and the Israeli <italic><tp:taxon-name><tp:taxon-name-part taxon-name-part-type="genus">L.</tp:taxon-name-part> <tp:taxon-name-part taxon-name-part-type="species">nilotica</tp:taxon-name-part></tp:taxon-name></italic> was 0.2% (Table <xref ref-type="table" rid="T1428878">2</xref>) based on 12S sequences consisting of 353 bp which showed that the sequences of the former are identical with that of the latter (Table <xref ref-type="table" rid="T1428879">3</xref>). The COI uncorrected p-distance between Kazakhstani <italic><tp:taxon-name><tp:taxon-name-part taxon-name-part-type="genus">L.</tp:taxon-name-part> <tp:taxon-name-part taxon-name-part-type="species">paluda</tp:taxon-name-part></tp:taxon-name></italic> and that from Afghanistan was 0.5%, and that between the Israeli <italic><tp:taxon-name><tp:taxon-name-part taxon-name-part-type="genus">L.</tp:taxon-name-part> <tp:taxon-name-part taxon-name-part-type="species">nilotica</tp:taxon-name-part></tp:taxon-name></italic> and the Afghan <italic><tp:taxon-name><tp:taxon-name-part taxon-name-part-type="genus">L.</tp:taxon-name-part> <tp:taxon-name-part taxon-name-part-type="species">paluda</tp:taxon-name-part></tp:taxon-name></italic> was 0.6%. The COI and 12S uncorrected p-distances between the Kazakhstani, Israeli, and Afghan <italic><tp:taxon-name><tp:taxon-name-part taxon-name-part-type="genus">Limnatis</tp:taxon-name-part></tp:taxon-name></italic> sequences and the remaining sequences of <italic><tp:taxon-name><tp:taxon-name-part taxon-name-part-type="genus">L.</tp:taxon-name-part> <tp:taxon-name-part taxon-name-part-type="species">nilotica</tp:taxon-name-part></tp:taxon-name></italic> were 7.3–9.7% and 2.8%, respectively. The COI uncorrected p-distance between the Namibian <tp:taxon-name><tp:taxon-name-part taxon-name-part-type="genus">L.</tp:taxon-name-part> <tp:taxon-name-part taxon-name-part-type="uncertainty-rank">cf.</tp:taxon-name-part> <tp:taxon-name-part taxon-name-part-type="species">nilotica</tp:taxon-name-part></tp:taxon-name> and the Croatian <tp:taxon-name><tp:taxon-name-part taxon-name-part-type="genus">L.</tp:taxon-name-part> <tp:taxon-name-part taxon-name-part-type="uncertainty-rank">cf.</tp:taxon-name-part> <tp:taxon-name-part taxon-name-part-type="species">nilotica</tp:taxon-name-part></tp:taxon-name> was 11.9%, and that based on 12S was 3.9%.</p></tp:treatment-sec><tp:treatment-sec sec-type="Taxon discussion"><title>Taxon discussion</title><p>The present 4 specimens of <italic><tp:taxon-name><tp:taxon-name-part taxon-name-part-type="genus">Limnatis</tp:taxon-name-part></tp:taxon-name></italic> clearly belong to <italic><tp:taxon-name><tp:taxon-name-part taxon-name-part-type="genus">Limnatis</tp:taxon-name-part> <tp:taxon-name-part taxon-name-part-type="species">paluda</tp:taxon-name-part></tp:taxon-name></italic> sensu <xref ref-type="bibr" rid="B1427438">Moore (1927a)</xref> based on the following characteristics: VI a1 and a2 forming 1 annulus (a1 + a2) on venter; XXIV quadrannulate; sensillae small, undeveloped; each jaw bearing numerous salivary papillae; monostichodont teeth numbering 30–46 on each jaw; and body surface uniform brownish with lateral marginal stripes in orange. <xref ref-type="bibr" rid="B1427524">Tennent (1859)</xref> provided incomplete morphological characteristics of <italic><tp:taxon-name><tp:taxon-name-part taxon-name-part-type="genus">L.</tp:taxon-name-part> <tp:taxon-name-part taxon-name-part-type="species">paluda</tp:taxon-name-part></tp:taxon-name></italic>, describing its colour as uniform brown without any bands but with reddish lateral margins, and not very numerous teeth. Although <xref ref-type="bibr" rid="B1427438">Moore (1927a)</xref> could not examine specimens of <italic><tp:taxon-name><tp:taxon-name-part taxon-name-part-type="genus">L.</tp:taxon-name-part> <tp:taxon-name-part taxon-name-part-type="species">paluda</tp:taxon-name-part></tp:taxon-name></italic> from its type locality, he identified <italic><tp:taxon-name><tp:taxon-name-part taxon-name-part-type="genus">Limnatis</tp:taxon-name-part></tp:taxon-name></italic> leeches from Punjab and Baluchistan, which presently belong to Pakistan, as <italic><tp:taxon-name><tp:taxon-name-part taxon-name-part-type="genus">L.</tp:taxon-name-part> <tp:taxon-name-part taxon-name-part-type="species">paluda</tp:taxon-name-part></tp:taxon-name></italic> based on their colouration as well as their limited number of teeth on each jaw.</p><p><xref ref-type="bibr" rid="B1427438">Moore (1927a)</xref> stated that <italic><tp:taxon-name><tp:taxon-name-part taxon-name-part-type="genus">L.</tp:taxon-name-part> <tp:taxon-name-part taxon-name-part-type="species">paluda</tp:taxon-name-part></tp:taxon-name></italic> could be clearly distinguished from <italic><tp:taxon-name><tp:taxon-name-part taxon-name-part-type="genus">Limnatis</tp:taxon-name-part> <tp:taxon-name-part taxon-name-part-type="species">nilotica</tp:taxon-name-part></tp:taxon-name></italic> by its limited number (30–47) of teeth on each jaw (the latter species has numerous teeth on each jaw). He also mentioned that the numbers of teeth in <italic><tp:taxon-name><tp:taxon-name-part taxon-name-part-type="genus">L.</tp:taxon-name-part> <tp:taxon-name-part taxon-name-part-type="species">paluda</tp:taxon-name-part></tp:taxon-name></italic> and <italic><tp:taxon-name><tp:taxon-name-part taxon-name-part-type="genus">L.</tp:taxon-name-part> <tp:taxon-name-part taxon-name-part-type="species">nilotica</tp:taxon-name-part></tp:taxon-name></italic> never overlapped. <xref ref-type="bibr" rid="B1427378">Kinzelbach and Rückert (1985)</xref> also mentioned that the number of teeth in <italic><tp:taxon-name><tp:taxon-name-part taxon-name-part-type="genus">L.</tp:taxon-name-part> <tp:taxon-name-part taxon-name-part-type="species">paluda</tp:taxon-name-part></tp:taxon-name></italic> was at most 45, but that of <italic><tp:taxon-name><tp:taxon-name-part taxon-name-part-type="genus">L.</tp:taxon-name-part> <tp:taxon-name-part taxon-name-part-type="species">nilotica</tp:taxon-name-part></tp:taxon-name></italic> ranged from 45 to 60. However, <xref ref-type="bibr" rid="B1427410">Lukin (1962)</xref> and <xref ref-type="bibr" rid="B1427419">Lukin (1976)</xref> noted that <italic><tp:taxon-name><tp:taxon-name-part taxon-name-part-type="genus">L.</tp:taxon-name-part> <tp:taxon-name-part taxon-name-part-type="species">nilotica</tp:taxon-name-part></tp:taxon-name></italic> possessed 30–50 teeth on each jaw. Based on the specimens collected in Azerbaijam, Kazakhstan and Uzbekistan, <xref ref-type="bibr" rid="B1540695">Kovalenko and Utevsky (2015)</xref> reported that <italic><tp:taxon-name><tp:taxon-name-part taxon-name-part-type="genus">L.</tp:taxon-name-part> <tp:taxon-name-part taxon-name-part-type="species">nilotica</tp:taxon-name-part></tp:taxon-name></italic> bore 38–40 teeth on each jaw. In addition, <italic><tp:taxon-name><tp:taxon-name-part taxon-name-part-type="genus">L.</tp:taxon-name-part> <tp:taxon-name-part taxon-name-part-type="species">bacescui</tp:taxon-name-part></tp:taxon-name></italic> possessed 50–54 teeth on each jaw (<xref ref-type="bibr" rid="B1427271">Manoleli 1972</xref>). Although <italic><tp:taxon-name><tp:taxon-name-part taxon-name-part-type="genus">Limnatis</tp:taxon-name-part></tp:taxon-name></italic> species are well known as nasal leeches, the taxonomic status of each species seems to be far from clarified. Each nominal species of the genus <italic><tp:taxon-name><tp:taxon-name-part taxon-name-part-type="genus">Limnatis</tp:taxon-name-part></tp:taxon-name></italic> including <italic><tp:taxon-name><tp:taxon-name-part taxon-name-part-type="genus">L.</tp:taxon-name-part> <tp:taxon-name-part taxon-name-part-type="species">paluda</tp:taxon-name-part></tp:taxon-name></italic> should be revised based on specimens collected from the type locality.</p><p>As mentioned above, the taxonomic identities of <italic><tp:taxon-name><tp:taxon-name-part taxon-name-part-type="genus">Limnatis</tp:taxon-name-part></tp:taxon-name></italic> species have not been fully settled. According to the present neighbour-joining trees and p-distance data, however, the Israeli <italic><tp:taxon-name><tp:taxon-name-part taxon-name-part-type="genus">Limnatis</tp:taxon-name-part></tp:taxon-name></italic> leech, of which DNA sequences have been deposited with INSDC, should be assigned to <italic><tp:taxon-name><tp:taxon-name-part taxon-name-part-type="genus">Limnatis</tp:taxon-name-part> <tp:taxon-name-part taxon-name-part-type="species">paluda</tp:taxon-name-part></tp:taxon-name></italic> as mentioned in (<xref ref-type="bibr" rid="B1428826">Phillips and Siddall 2009</xref>), because it forms a monophyly with the present Kazakhstani <italic><tp:taxon-name><tp:taxon-name-part taxon-name-part-type="genus">L.</tp:taxon-name-part> <tp:taxon-name-part taxon-name-part-type="species">paluda</tp:taxon-name-part></tp:taxon-name></italic> specimens, and the p-distances of the COI and 12S sequences show extremely low genetic divergence (0.2% in COI and no differences in 12S). In addition, it is highly likely that <tp:taxon-name><tp:taxon-name-part taxon-name-part-type="genus">L.</tp:taxon-name-part> <tp:taxon-name-part taxon-name-part-type="uncertainty-rank">cf.</tp:taxon-name-part> <tp:taxon-name-part taxon-name-part-type="species">nilotica</tp:taxon-name-part></tp:taxon-name> of Croatia and Bosnia and <tp:taxon-name><tp:taxon-name-part taxon-name-part-type="genus">L.</tp:taxon-name-part> <tp:taxon-name-part taxon-name-part-type="uncertainty-rank">cf.</tp:taxon-name-part> <tp:taxon-name-part taxon-name-part-type="species">nilotica</tp:taxon-name-part></tp:taxon-name> of Namibia do not belong to the same species, because those specimens are paraphyletic consistently in the present phylogenetic trees, and the former is highly diverged from the latter (11.9% in COI and 3.9% in 12S). These uncorrected p-distance values are greater than those between <italic><tp:taxon-name><tp:taxon-name-part taxon-name-part-type="genus">L.</tp:taxon-name-part> <tp:taxon-name-part taxon-name-part-type="species">paluda</tp:taxon-name-part></tp:taxon-name></italic> and the Namibian <italic><tp:taxon-name><tp:taxon-name-part taxon-name-part-type="genus">Limnatis</tp:taxon-name-part></tp:taxon-name></italic> species (7.3–7.4% in COI and 2.8% in 12S) as well as <italic><tp:taxon-name><tp:taxon-name-part taxon-name-part-type="genus">L.</tp:taxon-name-part> <tp:taxon-name-part taxon-name-part-type="species">paluda</tp:taxon-name-part></tp:taxon-name></italic> and the Balkan <italic><tp:taxon-name><tp:taxon-name-part taxon-name-part-type="genus">Limnatis</tp:taxon-name-part></tp:taxon-name></italic> specimens (9.2–9.7% in COI and 2.8% in 12S).</p><p>It is noteworthy that the specimens of <italic><tp:taxon-name><tp:taxon-name-part taxon-name-part-type="genus">Limnatis</tp:taxon-name-part> <tp:taxon-name-part taxon-name-part-type="species">paluda</tp:taxon-name-part></tp:taxon-name></italic> analysed in this study have low genetic divergences (0.2–0.5% in COI and 0% in 12S). The COI uncorrected p-distances between the present Kazakhstani specimens and the Israeli specimen are lower than that between the former and the Afghan specimen (0.5%) and that between the latter and the Afghan <italic><tp:taxon-name><tp:taxon-name-part taxon-name-part-type="genus">L.</tp:taxon-name-part> <tp:taxon-name-part taxon-name-part-type="species">paluda</tp:taxon-name-part></tp:taxon-name></italic> (0.6%). The collection locality in Kazakhstan is ca. 4,000 km from Israel, and ca. 2,000 km from Afghanistan. In contrast, Israel is at most ca. 3,500 km from Afghanistan. Because few DNA sequences of <italic><tp:taxon-name><tp:taxon-name-part taxon-name-part-type="genus">L.</tp:taxon-name-part> <tp:taxon-name-part taxon-name-part-type="species">paluda</tp:taxon-name-part></tp:taxon-name></italic> are available, it may be difficult to reveal its detailed genetic structure. However, the results of the mitochondrial genetic analyses at least shed light on the discordance between the COI genetic divergence between the Kazakhstani <italic><tp:taxon-name><tp:taxon-name-part taxon-name-part-type="genus">L.</tp:taxon-name-part> <tp:taxon-name-part taxon-name-part-type="species">paluda</tp:taxon-name-part></tp:taxon-name></italic> and the Israeli specimen and the geographic distance between the collection localities. <xref ref-type="bibr" rid="B1428857">Trontelj and Utevsky (2012)</xref> revealed low genetic diversity in the European medicinal leeches, and suggested that medicinal leeches dispersed rapidly and widely via their host animals as these leeches are ectoparasitic species. Because <italic><tp:taxon-name><tp:taxon-name-part taxon-name-part-type="genus">Limnatis</tp:taxon-name-part></tp:taxon-name></italic> species are endoparasitic leeches that attach to the nasopharyngeal cavities of mammals, they likely achieve long-distance dispersal. Except when they parasitise the mammalian nasopharyngeal cavities, <italic><tp:taxon-name><tp:taxon-name-part taxon-name-part-type="genus">Limnatis</tp:taxon-name-part></tp:taxon-name></italic> species generally inhabit a freshwater environment. One of the routes of the Silk Road passed through the Ili River Depression (<xref ref-type="bibr" rid="B1427312">Baipakov 1998</xref>), near the collection locality of the present specimens. Therefore, <italic><tp:taxon-name><tp:taxon-name-part taxon-name-part-type="genus">Limnatis</tp:taxon-name-part> <tp:taxon-name-part taxon-name-part-type="species">paluda</tp:taxon-name-part></tp:taxon-name></italic> have possibly dispersed by means of freshwater places along the trade route as stepping stones, and thus human activities may have influenced the distribution of <italic><tp:taxon-name><tp:taxon-name-part taxon-name-part-type="genus">L.</tp:taxon-name-part> <tp:taxon-name-part taxon-name-part-type="species">paluda</tp:taxon-name-part></tp:taxon-name></italic>. In either case, further taxonomic studies of <italic><tp:taxon-name><tp:taxon-name-part taxon-name-part-type="genus">Limnatis</tp:taxon-name-part></tp:taxon-name></italic> species should be performed to clarify their taxonomic positions. In addition, future molecular studies should elucidate the biogeographical history of <italic><tp:taxon-name><tp:taxon-name-part taxon-name-part-type="genus">Limnatis</tp:taxon-name-part> <tp:taxon-name-part taxon-name-part-type="species">paluda</tp:taxon-name-part></tp:taxon-name></italic>.</p></tp:treatment-sec><tp:treatment-sec><!--Section generated to contain objects referenced in tp:taxon-treatment.--><fig-group id="F1428882" position="float" orientation="portrait"><caption><p><italic><tp:taxon-name><tp:taxon-name-part taxon-name-part-type="genus">Limnatis</tp:taxon-name-part> <tp:taxon-name-part taxon-name-part-type="species">paluda</tp:taxon-name-part></tp:taxon-name></italic> (<xref ref-type="bibr" rid="B1427524">Tennent 1859</xref>) from Suygaty Valley, Kazakhstan, KUZ Z702. Scale bars: 5 mm.</p></caption><fig id="F1428887" position="float" orientation="portrait"><label>Figure 2a.</label><caption><p>dorsal view.</p></caption><graphic xmlns:xlink="http://www.w3.org/1999/xlink" xlink:href="biodiversity_data_journal-3-e5004-g002_a.jpg" xlink:type="simple" position="float" orientation="portrait" id="oo_40223.jpg"/></fig><fig id="F1428888" position="float" orientation="portrait"><label>Figure 2b.</label><caption><p>ventral view.</p></caption><graphic xmlns:xlink="http://www.w3.org/1999/xlink" xlink:href="biodiversity_data_journal-3-e5004-g002_b.jpg" xlink:type="simple" position="float" orientation="portrait" id="oo_40224.jpg"/></fig></fig-group><fig id="F1428887" position="float" orientation="portrait"><label>Figure 2a.</label><caption><p>dorsal view.</p></caption><graphic xmlns:xlink="http://www.w3.org/1999/xlink" xlink:href="biodiversity_data_journal-3-e5004-g002_a.jpg" xlink:type="simple" position="float" orientation="portrait" id="oo_40223.jpg"/></fig><fig id="F1428888" position="float" orientation="portrait"><label>Figure 2b.</label><caption><p>ventral view.</p></caption><graphic xmlns:xlink="http://www.w3.org/1999/xlink" xlink:href="biodiversity_data_journal-3-e5004-g002_b.jpg" xlink:type="simple" position="float" orientation="portrait" id="oo_40224.jpg"/></fig><fig-group id="F1428889" position="float" orientation="portrait"><caption><p><italic><tp:taxon-name><tp:taxon-name-part taxon-name-part-type="genus">Limnatis</tp:taxon-name-part> <tp:taxon-name-part taxon-name-part-type="species">paluda</tp:taxon-name-part></tp:taxon-name></italic> (<xref ref-type="bibr" rid="B1427524">Tennent 1859</xref>) from Suygaty Valley, Kazakhstan, KUZ Z702. Abbreviations: np, nephridiopore. Scale bars: 0.5 mm.</p></caption><fig id="F1428894" position="float" orientation="portrait"><label>Figure 3a.</label><caption><p>dorsal view of somites I–VIII.</p></caption><graphic xmlns:xlink="http://www.w3.org/1999/xlink" xlink:href="biodiversity_data_journal-3-e5004-g003_a.jpg" xlink:type="simple" position="float" orientation="portrait" id="oo_40225.jpg"/></fig><fig id="F1428895" position="float" orientation="portrait"><label>Figure 3b.</label><caption><p>left lateral view of somites I–VIII.</p></caption><graphic xmlns:xlink="http://www.w3.org/1999/xlink" xlink:href="biodiversity_data_journal-3-e5004-g003_b.jpg" xlink:type="simple" position="float" orientation="portrait" id="oo_40226.jpg"/></fig><fig id="F1428896" position="float" orientation="portrait"><label>Figure 3c.</label><caption><p>ventral view of somites I–VIII.</p></caption><graphic xmlns:xlink="http://www.w3.org/1999/xlink" xlink:href="biodiversity_data_journal-3-e5004-g003_c.jpg" xlink:type="simple" position="float" orientation="portrait" id="oo_40227.jpg"/></fig></fig-group><fig id="F1428894" position="float" orientation="portrait"><label>Figure 3a.</label><caption><p>dorsal view of somites I–VIII.</p></caption><graphic xmlns:xlink="http://www.w3.org/1999/xlink" xlink:href="biodiversity_data_journal-3-e5004-g003_a.jpg" xlink:type="simple" position="float" orientation="portrait" id="oo_40225.jpg"/></fig><fig id="F1428895" position="float" orientation="portrait"><label>Figure 3b.</label><caption><p>left lateral view of somites I–VIII.</p></caption><graphic xmlns:xlink="http://www.w3.org/1999/xlink" xlink:href="biodiversity_data_journal-3-e5004-g003_b.jpg" xlink:type="simple" position="float" orientation="portrait" id="oo_40226.jpg"/></fig><fig id="F1428896" position="float" orientation="portrait"><label>Figure 3c.</label><caption><p>ventral view of somites I–VIII.</p></caption><graphic xmlns:xlink="http://www.w3.org/1999/xlink" xlink:href="biodiversity_data_journal-3-e5004-g003_c.jpg" xlink:type="simple" position="float" orientation="portrait" id="oo_40227.jpg"/></fig><fig id="F1428898" position="float" orientation="portrait"><label>Figure 4.</label><caption><p><italic><tp:taxon-name><tp:taxon-name-part taxon-name-part-type="genus">Limnatis</tp:taxon-name-part> <tp:taxon-name-part taxon-name-part-type="species">paluda</tp:taxon-name-part></tp:taxon-name></italic> (<xref ref-type="bibr" rid="B1427524">Tennent 1859</xref>) from Suygaty Valley, Kazakhstan, KUZ Z702. Ventral view of somites XI and XII. Abbreviations: fp, female gonopore; mp, male gonopore; np, nephridiopore. Scale bar: 0.5 mm.</p></caption><graphic xmlns:xlink="http://www.w3.org/1999/xlink" xlink:href="biodiversity_data_journal-3-e5004-g004.jpg" position="float" id="oo_40228.jpg" orientation="portrait" xlink:type="simple"/></fig><fig-group id="F1428900" position="float" orientation="portrait"><caption><p><italic><tp:taxon-name><tp:taxon-name-part taxon-name-part-type="genus">Limnatis</tp:taxon-name-part> <tp:taxon-name-part taxon-name-part-type="species">paluda</tp:taxon-name-part></tp:taxon-name></italic> (<xref ref-type="bibr" rid="B1427524">Tennent 1859</xref>) from Suygaty Valley, Kazakhstan, KUZ Z702. Abbreviations: an, anus; np, nephridiopore. Scale bars: 1 mm.</p></caption><fig id="F1428905" position="float" orientation="portrait"><label>Figure 5a.</label><caption><p>dorsal view of somites XXIII–XXVII and caudal sucker.</p></caption><graphic xmlns:xlink="http://www.w3.org/1999/xlink" xlink:href="biodiversity_data_journal-3-e5004-g005_a.jpg" xlink:type="simple" position="float" orientation="portrait" id="oo_40229.jpg"/></fig><fig id="F1428906" position="float" orientation="portrait"><label>Figure 5b.</label><caption><p>ventral view of somites XXIII and caudal sucker.</p></caption><graphic xmlns:xlink="http://www.w3.org/1999/xlink" xlink:href="biodiversity_data_journal-3-e5004-g005_b.jpg" xlink:type="simple" position="float" orientation="portrait" id="oo_40230.jpg"/></fig></fig-group><fig id="F1428905" position="float" orientation="portrait"><label>Figure 5a.</label><caption><p>dorsal view of somites XXIII–XXVII and caudal sucker.</p></caption><graphic xmlns:xlink="http://www.w3.org/1999/xlink" xlink:href="biodiversity_data_journal-3-e5004-g005_a.jpg" xlink:type="simple" position="float" orientation="portrait" id="oo_40229.jpg"/></fig><fig id="F1428906" position="float" orientation="portrait"><label>Figure 5b.</label><caption><p>ventral view of somites XXIII and caudal sucker.</p></caption><graphic xmlns:xlink="http://www.w3.org/1999/xlink" xlink:href="biodiversity_data_journal-3-e5004-g005_b.jpg" xlink:type="simple" position="float" orientation="portrait" id="oo_40230.jpg"/></fig><fig id="F1428907" position="float" orientation="portrait"><label>Figure 6.</label><caption><p><italic><tp:taxon-name><tp:taxon-name-part taxon-name-part-type="genus">Limnatis</tp:taxon-name-part> <tp:taxon-name-part taxon-name-part-type="species">paluda</tp:taxon-name-part></tp:taxon-name></italic> (<xref ref-type="bibr" rid="B1427524">Tennent 1859</xref>) from Suygaty Valley, Kazakhstan, KUZ Z702. Dorsal view of reproductive system including ventral nervous system. Abbreviations: at, atrium; ep, epididymis; ov, ovisac; ts, testisac; vg, vagina. Scale bar: 1 mm.</p></caption><graphic xmlns:xlink="http://www.w3.org/1999/xlink" xlink:href="biodiversity_data_journal-3-e5004-g006.jpg" position="float" id="oo_40231.jpg" orientation="portrait" xlink:type="simple"/></fig><fig-group id="F1428911" position="float" orientation="portrait"><caption><p><italic><tp:taxon-name><tp:taxon-name-part taxon-name-part-type="genus">Limnatis</tp:taxon-name-part> <tp:taxon-name-part taxon-name-part-type="species">paluda</tp:taxon-name-part></tp:taxon-name></italic> (<xref ref-type="bibr" rid="B1427524">Tennent 1859</xref>) from Suygaty Valley, Kazakhstan, KUZ Z702. Abbreviations: at, atrium; ed, ejaculatory duct; ep, epididymis; mg, male gonopore; pes, penis sheet.</p></caption><fig id="F1428916" position="float" orientation="portrait"><label>Figure 7a.</label><caption><p>dorsal view of male median reproductive system including positions of ganglia XI and XII. Scale bar: 0.25 mm.</p></caption><graphic xmlns:xlink="http://www.w3.org/1999/xlink" xlink:href="biodiversity_data_journal-3-e5004-g007_a.jpg" xlink:type="simple" position="float" orientation="portrait" id="oo_40232.jpg"/></fig><fig id="F1428917" position="float" orientation="portrait"><label>Figure 7b.</label><caption><p>left lateral view of schematic drawing of male median reproductive system.</p></caption><graphic xmlns:xlink="http://www.w3.org/1999/xlink" xlink:href="biodiversity_data_journal-3-e5004-g007_b.jpg" xlink:type="simple" position="float" orientation="portrait" id="oo_40233.jpg"/></fig></fig-group><fig-group id="F1428918" position="float" orientation="portrait"><caption><p><italic><tp:taxon-name><tp:taxon-name-part taxon-name-part-type="genus">Limnatis</tp:taxon-name-part> <tp:taxon-name-part taxon-name-part-type="species">paluda</tp:taxon-name-part></tp:taxon-name></italic> (<xref ref-type="bibr" rid="B1427524">Tennent 1859</xref>) from Suygaty Valley, Kazakhstan, KUZ Z702. Abbreviations: cod, common oviduct; fg, female gonopore; od, oviduct; ov, ovisac; vg, vagina.</p></caption><fig id="F1428923" position="float" orientation="portrait"><label>Figure 8a.</label><caption><p>dorsal view of female reproductive system including positions of ganglia XII and XIII. Scale bar: 0.25 mm.</p></caption><graphic xmlns:xlink="http://www.w3.org/1999/xlink" xlink:href="biodiversity_data_journal-3-e5004-g008_a.jpg" xlink:type="simple" position="float" orientation="portrait" id="oo_40234.jpg"/></fig><fig id="F1428924" position="float" orientation="portrait"><label>Figure 8b.</label><caption><p>left lateral view of schematic drawing of female reproductive system.</p></caption><graphic xmlns:xlink="http://www.w3.org/1999/xlink" xlink:href="biodiversity_data_journal-3-e5004-g008_b.jpg" xlink:type="simple" position="float" orientation="portrait" id="oo_40235.jpg"/></fig></fig-group><fig id="F1428925" position="float" orientation="portrait"><label>Figure 9.</label><caption><p><italic><tp:taxon-name><tp:taxon-name-part taxon-name-part-type="genus">Limnatis</tp:taxon-name-part> <tp:taxon-name-part taxon-name-part-type="species">paluda</tp:taxon-name-part></tp:taxon-name></italic> (<xref ref-type="bibr" rid="B1427524">Tennent 1859</xref>) from Suygaty Valley, Kazakhstan. Dorsal view of a live animal, one of the leeches examined in this study, in the field. Photo taken by KN.</p></caption><graphic xmlns:xlink="http://www.w3.org/1999/xlink" xlink:href="biodiversity_data_journal-3-e5004-g009.jpg" position="float" id="oo_40236.jpg" orientation="portrait" xlink:type="simple"/></fig><fig-group id="F1428927" position="float" orientation="portrait"><caption><p>Habitat of <italic><tp:taxon-name><tp:taxon-name-part taxon-name-part-type="genus">Limnatis</tp:taxon-name-part> <tp:taxon-name-part taxon-name-part-type="species">paluda</tp:taxon-name-part></tp:taxon-name></italic> (<xref ref-type="bibr" rid="B1427524">Tennent 1859</xref>) from Suygaty Valley, Kazakhstan.</p></caption><fig id="F1428932" position="float" orientation="portrait"><label>Figure 10a.</label><caption><p>small pond where the present leeches were found. Photo taken by Dr Atsushi Tominaga.</p></caption><graphic xmlns:xlink="http://www.w3.org/1999/xlink" xlink:href="biodiversity_data_journal-3-e5004-g010_a.jpg" xlink:type="simple" position="float" orientation="portrait" id="oo_40237.jpg"/></fig><fig id="F1428933" position="float" orientation="portrait"><label>Figure 10b.</label><caption><p>landscape of the Suygaty Valley (Ili River Depression). Photo taken by KN.</p></caption><graphic xmlns:xlink="http://www.w3.org/1999/xlink" xlink:href="biodiversity_data_journal-3-e5004-g010_b.jpg" xlink:type="simple" position="float" orientation="portrait" id="oo_40238.jpg"/></fig></fig-group><fig id="F1428932" position="float" orientation="portrait"><label>Figure 10a.</label><caption><p>small pond where the present leeches were found. Photo taken by Dr Atsushi Tominaga.</p></caption><graphic xmlns:xlink="http://www.w3.org/1999/xlink" xlink:href="biodiversity_data_journal-3-e5004-g010_a.jpg" xlink:type="simple" position="float" orientation="portrait" id="oo_40237.jpg"/></fig><fig id="F1428933" position="float" orientation="portrait"><label>Figure 10b.</label><caption><p>landscape of the Suygaty Valley (Ili River Depression). Photo taken by KN.</p></caption><graphic xmlns:xlink="http://www.w3.org/1999/xlink" xlink:href="biodiversity_data_journal-3-e5004-g010_b.jpg" xlink:type="simple" position="float" orientation="portrait" id="oo_40238.jpg"/></fig><fig id="F1428934" position="float" orientation="portrait"><label>Figure 11.</label><caption><p>The neighbour-joining tree of available COI sequences. Numbers associated with nodes represent bootstrap values. Length of each sequence is listed in Table <xref ref-type="table" rid="T1428877">1</xref>.</p></caption><graphic xmlns:xlink="http://www.w3.org/1999/xlink" xlink:href="biodiversity_data_journal-3-e5004-g011.jpg" position="float" id="oo_42077.jpg" orientation="portrait" xlink:type="simple"/></fig><table-wrap id="T1428877" position="float" orientation="portrait"><label>Table 1.</label><caption><p>Samples with voucher or isolate numbers, collection country and INSDC accession numbers used for molecular analyses. Sequences marked with an asterisk (*) were obtained for the first time in the present study. Acronym: KUZ, Zoological Collection of Kyoto University. Sources: <sup>a</sup><xref ref-type="bibr" rid="B1428748">Borda and Siddall (2004)</xref>; <sup>b</sup><xref ref-type="bibr" rid="B1428847">Trontelj and Utevsky (2005)</xref>.</p></caption><table rules="all" border="1" style="width:500px"><tbody><tr><td rowspan="2" colspan="1">Species (voucher or isolate #)</td><td rowspan="2" colspan="1">Country</td><td rowspan="1" colspan="2" style="text-align: center;">COI</td><td rowspan="1" colspan="2" style="text-align: center;">12S–16S or 12S</td></tr><tr><td rowspan="1" colspan="1">Accession #</td><td rowspan="1" colspan="1">Length</td><td rowspan="1" colspan="1">Accession #</td><td rowspan="1" colspan="1">Length</td></tr><tr><td rowspan="1" colspan="1"><italic><tp:taxon-name><tp:taxon-name-part taxon-name-part-type="genus">Limnatis</tp:taxon-name-part> <tp:taxon-name-part taxon-name-part-type="species">paluda</tp:taxon-name-part></tp:taxon-name></italic> (KUZ Z702)</td><td rowspan="1" colspan="1">Kazakhstan</td><td rowspan="1" colspan="1"><ext-link xmlns:xlink="http://www.w3.org/1999/xlink" ext-link-type="uri" xlink:href="http://www.ncbi.nlm.nih.gov/nuccore/AB981654" xlink:type="simple">AB981654</ext-link> *</td><td rowspan="1" colspan="1">1267</td><td rowspan="1" colspan="1"><ext-link xmlns:xlink="http://www.w3.org/1999/xlink" ext-link-type="uri" xlink:href="http://www.ncbi.nlm.nih.gov/nuccore/AB981653" xlink:type="simple">AB981653</ext-link> *</td><td rowspan="1" colspan="1">601</td></tr><tr><td rowspan="1" colspan="1"><italic><tp:taxon-name><tp:taxon-name-part taxon-name-part-type="genus">Limnatis</tp:taxon-name-part> <tp:taxon-name-part taxon-name-part-type="species">paluda</tp:taxon-name-part></tp:taxon-name></italic> (KUZ Z703)</td><td rowspan="1" colspan="1">Kazakhstan</td><td rowspan="1" colspan="1"><ext-link xmlns:xlink="http://www.w3.org/1999/xlink" ext-link-type="uri" xlink:href="http://www.ncbi.nlm.nih.gov/nuccore/AB981656" xlink:type="simple">AB981656</ext-link> *</td><td rowspan="1" colspan="1">1267</td><td rowspan="1" colspan="1"><ext-link xmlns:xlink="http://www.w3.org/1999/xlink" ext-link-type="uri" xlink:href="http://www.ncbi.nlm.nih.gov/nuccore/AB981655" xlink:type="simple">AB981655</ext-link> *</td><td rowspan="1" colspan="1">601</td></tr><tr><td rowspan="1" colspan="1"><italic><tp:taxon-name><tp:taxon-name-part taxon-name-part-type="genus">Limnatis</tp:taxon-name-part> <tp:taxon-name-part taxon-name-part-type="species">paluda</tp:taxon-name-part></tp:taxon-name></italic> (AFLP)</td><td rowspan="1" colspan="1">Afghanistan</td><td rowspan="1" colspan="1">
              <ext-link xmlns:xlink="http://www.w3.org/1999/xlink" ext-link-type="uri" xlink:href="http://www.ncbi.nlm.nih.gov/nuccore/GQ368755" xlink:type="simple">GQ368755</ext-link>
            </td><td rowspan="1" colspan="1">658</td><td rowspan="1" colspan="1"/><td rowspan="1" colspan="1"/></tr><tr><td rowspan="1" colspan="1">
              <italic><tp:taxon-name><tp:taxon-name-part taxon-name-part-type="genus">Limnatis</tp:taxon-name-part> <tp:taxon-name-part taxon-name-part-type="species">nilotica</tp:taxon-name-part></tp:taxon-name></italic>
            </td><td rowspan="1" colspan="1">Israel<sup>a</sup></td><td rowspan="1" colspan="1">
              <ext-link xmlns:xlink="http://www.w3.org/1999/xlink" ext-link-type="uri" xlink:href="http://www.ncbi.nlm.nih.gov/nuccore/AY425452" xlink:type="simple">AY425452</ext-link>
            </td><td rowspan="1" colspan="1">648</td><td rowspan="1" colspan="1">
              <ext-link xmlns:xlink="http://www.w3.org/1999/xlink" ext-link-type="uri" xlink:href="http://www.ncbi.nlm.nih.gov/nuccore/AY425430" xlink:type="simple">AY425430</ext-link>
            </td><td rowspan="1" colspan="1">353</td></tr><tr><td rowspan="1" colspan="1"><tp:taxon-name><tp:taxon-name-part taxon-name-part-type="genus">Limnatis</tp:taxon-name-part> <tp:taxon-name-part taxon-name-part-type="uncertainty-rank">cf.</tp:taxon-name-part> <tp:taxon-name-part taxon-name-part-type="species">nilotica</tp:taxon-name-part></tp:taxon-name> (AOBS)</td><td rowspan="1" colspan="1">Namibia</td><td rowspan="1" colspan="1">
              <ext-link xmlns:xlink="http://www.w3.org/1999/xlink" ext-link-type="uri" xlink:href="http://www.ncbi.nlm.nih.gov/nuccore/GQ368754" xlink:type="simple">GQ368754</ext-link>
            </td><td rowspan="1" colspan="1">565</td><td rowspan="1" colspan="1">
              <ext-link xmlns:xlink="http://www.w3.org/1999/xlink" ext-link-type="uri" xlink:href="http://www.ncbi.nlm.nih.gov/nuccore/GQ368815" xlink:type="simple">GQ368815</ext-link>
            </td><td rowspan="1" colspan="1">355</td></tr><tr><td rowspan="1" colspan="1">
              <italic><tp:taxon-name><tp:taxon-name-part taxon-name-part-type="genus">Limnatis</tp:taxon-name-part> <tp:taxon-name-part taxon-name-part-type="species">nilotica</tp:taxon-name-part></tp:taxon-name></italic>
            </td><td rowspan="1" colspan="1">Bosnia</td><td rowspan="1" colspan="1"/><td rowspan="1" colspan="1"/><td rowspan="1" colspan="1">
              <ext-link xmlns:xlink="http://www.w3.org/1999/xlink" ext-link-type="uri" xlink:href="http://www.ncbi.nlm.nih.gov/nuccore/GQ368814" xlink:type="simple">GQ368814</ext-link>
            </td><td rowspan="1" colspan="1">355</td></tr><tr><td rowspan="1" colspan="1">
              <tp:taxon-name><tp:taxon-name-part taxon-name-part-type="genus">Limnatis</tp:taxon-name-part> <tp:taxon-name-part taxon-name-part-type="uncertainty-rank">cf.</tp:taxon-name-part> <tp:taxon-name-part taxon-name-part-type="species">nilotica</tp:taxon-name-part></tp:taxon-name>
            </td><td rowspan="1" colspan="1">Croatia<sup>b</sup></td><td rowspan="1" colspan="1">
              <ext-link xmlns:xlink="http://www.w3.org/1999/xlink" ext-link-type="uri" xlink:href="http://www.ncbi.nlm.nih.gov/nuccore/AY763152" xlink:type="simple">AY763152</ext-link>
            </td><td rowspan="1" colspan="1">631</td><td rowspan="1" colspan="1">
              <ext-link xmlns:xlink="http://www.w3.org/1999/xlink" ext-link-type="uri" xlink:href="http://www.ncbi.nlm.nih.gov/nuccore/AY763161" xlink:type="simple">AY763161</ext-link>
            </td><td rowspan="1" colspan="1">503</td></tr><tr><td rowspan="1" colspan="1"><italic><tp:taxon-name><tp:taxon-name-part taxon-name-part-type="genus">Limnobdella</tp:taxon-name-part> <tp:taxon-name-part taxon-name-part-type="species">mexicana</tp:taxon-name-part></tp:taxon-name></italic> (LM117)</td><td rowspan="1" colspan="1">Mexico</td><td rowspan="1" colspan="1">
              <ext-link xmlns:xlink="http://www.w3.org/1999/xlink" ext-link-type="uri" xlink:href="http://www.ncbi.nlm.nih.gov/nuccore/GQ368758" xlink:type="simple">GQ368758</ext-link>
            </td><td rowspan="1" colspan="1">658</td><td rowspan="1" colspan="1">
              <ext-link xmlns:xlink="http://www.w3.org/1999/xlink" ext-link-type="uri" xlink:href="http://www.ncbi.nlm.nih.gov/nuccore/GQ368818" xlink:type="simple">GQ368818</ext-link>
            </td><td rowspan="1" colspan="1">353</td></tr></tbody></table></table-wrap><fig id="F1428936" position="float" orientation="portrait"><label>Figure 12.</label><caption><p>The neighbour-joining tree of available 12S sequences. Numbers associated with nodes represent bootstrap values. Length of each sequence is listed in Table <xref ref-type="table" rid="T1428877">1</xref>.</p></caption><graphic xmlns:xlink="http://www.w3.org/1999/xlink" xlink:href="biodiversity_data_journal-3-e5004-g012.jpg" position="float" id="oo_42078.jpg" orientation="portrait" xlink:type="simple"/></fig><table-wrap id="T1428878" position="float" orientation="portrait"><label>Table 2.</label><caption><p>Uncorrected p-distances for available COI sequences of <italic><tp:taxon-name><tp:taxon-name-part taxon-name-part-type="genus">Limnatis</tp:taxon-name-part></tp:taxon-name></italic> leeches. Length of each sequence is listed in Table <xref ref-type="table" rid="T1428877">1</xref>. Acronym: KUZ, Zoological Collection of Kyoto University.</p></caption><table rules="all" border="1" style="width:500px"><tbody><tr><td rowspan="1" colspan="1" style="width: 177px;">Species</td><td rowspan="1" colspan="1" style="width: 80px;">Country</td><td rowspan="1" colspan="1" style="width: 34px;">1</td><td rowspan="1" colspan="1" style="width: 35px;">2</td><td rowspan="1" colspan="1" style="width: 33px;">3</td><td rowspan="1" colspan="1" style="width: 34px;">4</td><td rowspan="1" colspan="1" style="width: 35px;">5</td><td rowspan="1" colspan="1" style="width: 35px;">6</td></tr><tr><td rowspan="1" colspan="1" style="width: 177px;">1. <italic><tp:taxon-name><tp:taxon-name-part taxon-name-part-type="genus">Limnatis</tp:taxon-name-part> <tp:taxon-name-part taxon-name-part-type="species">paluda</tp:taxon-name-part></tp:taxon-name></italic> (KUZ Z702)</td><td rowspan="1" colspan="1" style="width: 80px;">Kazakhstan</td><td rowspan="1" colspan="1" style="width: 34px;"/><td rowspan="1" colspan="1" style="width: 35px;"/><td rowspan="1" colspan="1" style="width: 33px;"/><td rowspan="1" colspan="1" style="width: 34px;"/><td rowspan="1" colspan="1" style="width: 35px;"/><td rowspan="1" colspan="1" style="width: 35px;"/></tr><tr><td rowspan="1" colspan="1" style="width: 177px;">2. <italic><tp:taxon-name><tp:taxon-name-part taxon-name-part-type="genus">Limnatis</tp:taxon-name-part> <tp:taxon-name-part taxon-name-part-type="species">paluda</tp:taxon-name-part></tp:taxon-name></italic> (KUZ Z703)</td><td rowspan="1" colspan="1" style="width: 80px;">Kazakhstan</td><td rowspan="1" colspan="1" style="width: 34px;">0.000</td><td rowspan="1" colspan="1" style="width: 35px;"/><td rowspan="1" colspan="1" style="width: 33px;"/><td rowspan="1" colspan="1" style="width: 34px;"/><td rowspan="1" colspan="1" style="width: 35px;"/><td rowspan="1" colspan="1" style="width: 35px;"/></tr><tr><td rowspan="1" colspan="1" style="width: 177px;">3. <italic><tp:taxon-name><tp:taxon-name-part taxon-name-part-type="genus">Limnatis</tp:taxon-name-part> <tp:taxon-name-part taxon-name-part-type="species">nilotica</tp:taxon-name-part></tp:taxon-name></italic></td><td rowspan="1" colspan="1" style="width: 80px;">Israel</td><td rowspan="1" colspan="1" style="width: 34px;">0.002</td><td rowspan="1" colspan="1" style="width: 35px;">0.002</td><td rowspan="1" colspan="1" style="width: 33px;"/><td rowspan="1" colspan="1" style="width: 34px;"/><td rowspan="1" colspan="1" style="width: 35px;"/><td rowspan="1" colspan="1" style="width: 35px;"/></tr><tr><td rowspan="1" colspan="1" style="width: 177px;">4. <italic><tp:taxon-name><tp:taxon-name-part taxon-name-part-type="genus">Limnatis</tp:taxon-name-part> <tp:taxon-name-part taxon-name-part-type="species">paluda</tp:taxon-name-part></tp:taxon-name></italic></td><td rowspan="1" colspan="1" style="width: 80px;">Afghanistan</td><td rowspan="1" colspan="1" style="width: 34px;">0.005</td><td rowspan="1" colspan="1" style="width: 35px;">0.005</td><td rowspan="1" colspan="1" style="width: 33px;">0.006</td><td rowspan="1" colspan="1" style="width: 34px;"/><td rowspan="1" colspan="1" style="width: 35px;"/><td rowspan="1" colspan="1" style="width: 35px;"/></tr><tr><td rowspan="1" colspan="1" style="width: 177px;">5. <tp:taxon-name><tp:taxon-name-part taxon-name-part-type="genus">Limnatis</tp:taxon-name-part> <tp:taxon-name-part taxon-name-part-type="uncertainty-rank">cf.</tp:taxon-name-part> <tp:taxon-name-part taxon-name-part-type="species">nilotica</tp:taxon-name-part></tp:taxon-name></td><td rowspan="1" colspan="1" style="width: 80px;">Namibia</td><td rowspan="1" colspan="1" style="width: 34px;">0.073</td><td rowspan="1" colspan="1" style="width: 35px;">0.073</td><td rowspan="1" colspan="1" style="width: 33px;">0.073</td><td rowspan="1" colspan="1" style="width: 34px;">0.074</td><td rowspan="1" colspan="1" style="width: 35px;"/><td rowspan="1" colspan="1" style="width: 35px;"/></tr><tr><td rowspan="1" colspan="1" style="width: 177px;">6. <tp:taxon-name><tp:taxon-name-part taxon-name-part-type="genus">Limnatis</tp:taxon-name-part> <tp:taxon-name-part taxon-name-part-type="uncertainty-rank">cf.</tp:taxon-name-part> <tp:taxon-name-part taxon-name-part-type="species">nilotica</tp:taxon-name-part></tp:taxon-name></td><td rowspan="1" colspan="1" style="width: 80px;">Croatia</td><td rowspan="1" colspan="1" style="width: 34px;">0.095</td><td rowspan="1" colspan="1" style="width: 35px;">0.095</td><td rowspan="1" colspan="1" style="width: 33px;">0.097</td><td rowspan="1" colspan="1" style="width: 34px;">0.092</td><td rowspan="1" colspan="1" style="width: 35px;">0.119</td><td rowspan="1" colspan="1" style="width: 35px;"/></tr></tbody></table></table-wrap><table-wrap id="T1428879" position="float" orientation="portrait"><label>Table 3.</label><caption><p>Uncorrected p-distances for available 12S sequences of <italic><tp:taxon-name><tp:taxon-name-part taxon-name-part-type="genus">Limnatis</tp:taxon-name-part></tp:taxon-name></italic> leeches. Length of each sequence is listed in Table <xref ref-type="table" rid="T1428877">1</xref>. Acronym: KUZ, Zoological Collection of Kyoto University.</p></caption><table rules="all" border="1" style="width:480px"><tbody><tr><td rowspan="1" colspan="1" style="width: 166px;">Species</td><td rowspan="1" colspan="1" style="width: 65px;">Country</td><td rowspan="1" colspan="1" style="width: 35px;">1</td><td rowspan="1" colspan="1" style="width: 34px;">2</td><td rowspan="1" colspan="1" style="width: 35px;">3</td><td rowspan="1" colspan="1" style="width: 34px;">4</td><td rowspan="1" colspan="1" style="width: 33px;">5</td><td rowspan="1" colspan="1" style="width: 35px;">6</td></tr><tr><td rowspan="1" colspan="1" style="width: 166px;">1. <italic><tp:taxon-name><tp:taxon-name-part taxon-name-part-type="genus">Limnatis</tp:taxon-name-part> <tp:taxon-name-part taxon-name-part-type="species">paluda</tp:taxon-name-part></tp:taxon-name></italic> (KUZ Z702)</td><td rowspan="1" colspan="1" style="width: 65px;">Kazakhstan</td><td rowspan="1" colspan="1" style="width: 35px;"/><td rowspan="1" colspan="1" style="width: 34px;"/><td rowspan="1" colspan="1" style="width: 35px;"/><td rowspan="1" colspan="1" style="width: 34px;"/><td rowspan="1" colspan="1" style="width: 33px;"/><td rowspan="1" colspan="1" style="width: 35px;"/></tr><tr><td rowspan="1" colspan="1" style="width: 166px;">2. <italic><tp:taxon-name><tp:taxon-name-part taxon-name-part-type="genus">Limnatis</tp:taxon-name-part> <tp:taxon-name-part taxon-name-part-type="species">paluda</tp:taxon-name-part></tp:taxon-name></italic> (KUZ Z703)</td><td rowspan="1" colspan="1" style="width: 65px;">Kazakhstan</td><td rowspan="1" colspan="1" style="width: 35px;">0.000</td><td rowspan="1" colspan="1" style="width: 34px;"/><td rowspan="1" colspan="1" style="width: 35px;"/><td rowspan="1" colspan="1" style="width: 34px;"/><td rowspan="1" colspan="1" style="width: 33px;"/><td rowspan="1" colspan="1" style="width: 35px;"/></tr><tr><td rowspan="1" colspan="1" style="width: 166px;">3. <italic><tp:taxon-name><tp:taxon-name-part taxon-name-part-type="genus">Limnatis</tp:taxon-name-part> <tp:taxon-name-part taxon-name-part-type="species">nilotica</tp:taxon-name-part></tp:taxon-name></italic></td><td rowspan="1" colspan="1" style="width: 65px;">Israel</td><td rowspan="1" colspan="1" style="width: 35px;">0.000</td><td rowspan="1" colspan="1" style="width: 34px;">0.000</td><td rowspan="1" colspan="1" style="width: 35px;"/><td rowspan="1" colspan="1" style="width: 34px;"/><td rowspan="1" colspan="1" style="width: 33px;"/><td rowspan="1" colspan="1" style="width: 35px;"/></tr><tr><td rowspan="1" colspan="1" style="width: 166px;">4. <tp:taxon-name><tp:taxon-name-part taxon-name-part-type="genus">Limnatis</tp:taxon-name-part> <tp:taxon-name-part taxon-name-part-type="uncertainty-rank">cf.</tp:taxon-name-part> <tp:taxon-name-part taxon-name-part-type="species">nilotica</tp:taxon-name-part></tp:taxon-name></td><td rowspan="1" colspan="1" style="width: 65px;">Namibia</td><td rowspan="1" colspan="1" style="width: 35px;">0.028</td><td rowspan="1" colspan="1" style="width: 34px;">0.028</td><td rowspan="1" colspan="1" style="width: 35px;">0.028</td><td rowspan="1" colspan="1" style="width: 34px;"/><td rowspan="1" colspan="1" style="width: 33px;"/><td rowspan="1" colspan="1" style="width: 35px;"/></tr><tr><td rowspan="1" colspan="1" style="width: 166px;">5. <italic><tp:taxon-name><tp:taxon-name-part taxon-name-part-type="genus">Limnatis</tp:taxon-name-part> <tp:taxon-name-part taxon-name-part-type="species">nilotica</tp:taxon-name-part></tp:taxon-name></italic></td><td rowspan="1" colspan="1" style="width: 65px;">Bosnia</td><td rowspan="1" colspan="1" style="width: 35px;">0.028</td><td rowspan="1" colspan="1" style="width: 34px;">0.028</td><td rowspan="1" colspan="1" style="width: 35px;">0.028</td><td rowspan="1" colspan="1" style="width: 34px;">0.039</td><td rowspan="1" colspan="1" style="width: 33px;"/><td rowspan="1" colspan="1" style="width: 35px;"/></tr><tr><td rowspan="1" colspan="1" style="width: 166px;">6. <tp:taxon-name><tp:taxon-name-part taxon-name-part-type="genus">Limnatis</tp:taxon-name-part> <tp:taxon-name-part taxon-name-part-type="uncertainty-rank">cf.</tp:taxon-name-part> <tp:taxon-name-part taxon-name-part-type="species">nilotica</tp:taxon-name-part></tp:taxon-name></td><td rowspan="1" colspan="1" style="width: 65px;">Croatia</td><td rowspan="1" colspan="1" style="width: 35px;">0.028</td><td rowspan="1" colspan="1" style="width: 34px;">0.028</td><td rowspan="1" colspan="1" style="width: 35px;">0.028</td><td rowspan="1" colspan="1" style="width: 34px;">0.039</td><td rowspan="1" colspan="1" style="width: 33px;">0.000</td><td rowspan="1" colspan="1" style="width: 35px;"/></tr></tbody></table></table-wrap></tp:treatment-sec><ref-list><ref id="B1427524"><element-citation xmlns:xlink="http://www.w3.org/1999/xlink" publication-type="book" xlink:type="simple"><person-group person-group-type="author"><name name-style="western"><surname>Tennent</surname><given-names>James Emerson</given-names></name></person-group><year>1859</year><source>Ceylon: An Account of the Island, Physical, Historical, and Topographical with Notices of its Natural History, Antiquities and Productions</source><edition>1st edition</edition><volume>1</volume><publisher-name>Longman, Green, Longman, and Roberts</publisher-name><publisher-loc>London</publisher-loc><size units="page">619</size></element-citation></ref><ref id="B1427438"><element-citation xmlns:xlink="http://www.w3.org/1999/xlink" publication-type="chapter" xlink:type="simple"><person-group person-group-type="author"><name name-style="western"><surname>Moore</surname><given-names>John Percy</given-names></name></person-group><year>1927</year><chapter-title>Arhynchobdellæ</chapter-title><source>In: Harding WA, Moore JP. The Fauna of British India, including Ceylon and Burma. <tp:taxon-name><tp:taxon-name-part taxon-name-part-type="subclass">Hirudinea</tp:taxon-name-part></tp:taxon-name></source><publisher-name>Taylor &amp; Francis</publisher-name><publisher-loc>London</publisher-loc></element-citation></ref><ref id="B1427378"><element-citation xmlns:xlink="http://www.w3.org/1999/xlink" publication-type="chapter" xlink:type="simple"><person-group person-group-type="author"><name name-style="western"><surname>Kinzelbach</surname><given-names>Ragnar</given-names></name><name name-style="western"><surname>Rückert</surname><given-names>Friedel</given-names></name></person-group><year>1985</year><chapter-title><tp:taxon-name><tp:taxon-name-part taxon-name-part-type="phylum">Annelida</tp:taxon-name-part></tp:taxon-name> of Saudi Arabia. The leeches (<tp:taxon-name><tp:taxon-name-part taxon-name-part-type="subclass">Hirudinea</tp:taxon-name-part></tp:taxon-name>) of Saudi Arabia</chapter-title><person-group person-group-type="editor"><name name-style="western"><surname>Büttiker</surname><given-names>W</given-names></name><name name-style="western"><surname>Krupp</surname><given-names>F</given-names></name></person-group><source>Fauna of Saudi Arabia</source><volume>6</volume><publisher-name>Pro Entomologia c/o Natural History Museum</publisher-name><publisher-loc>Basle</publisher-loc><isbn>3-7234-0005-1</isbn></element-citation></ref><ref id="B1427410"><element-citation xmlns:xlink="http://www.w3.org/1999/xlink" publication-type="book" xlink:type="simple"><person-group person-group-type="author"><name name-style="western"><surname>Lukin</surname><given-names>E I</given-names></name></person-group><year>1962</year><source>Fauna of Ukraine. Leech</source><volume>30</volume><publisher-name>Academy of Science of the Ukrainian SSR</publisher-name><publisher-loc>Kiev</publisher-loc><size units="page">196</size><comment content-type="language">Ukrainian</comment></element-citation></ref><ref id="B1427419"><element-citation xmlns:xlink="http://www.w3.org/1999/xlink" publication-type="book" xlink:type="simple"><person-group person-group-type="author"><name name-style="western"><surname>Lukin</surname><given-names>E I</given-names></name></person-group><year>1976</year><source>Fauna USSR. Leeches</source><publisher-name>Nauka</publisher-name><publisher-loc>Leningrad</publisher-loc><size units="page">484</size><comment content-type="language">Russian</comment></element-citation></ref><ref id="B1540695"><element-citation xmlns:xlink="http://www.w3.org/1999/xlink" publication-type="article" xlink:type="simple"><person-group person-group-type="author"><name name-style="western"><surname>Kovalenko</surname><given-names>M. V.</given-names></name><name name-style="western"><surname>Utevsky</surname><given-names>S. Y.</given-names></name></person-group><year>2015</year><article-title>Comparative structural analysis of jaws of selected blood-feeding and predacious arhynchobdellid leeches (<tp:taxon-name><tp:taxon-name-part taxon-name-part-type="phylum">Annelida</tp:taxon-name-part></tp:taxon-name>: <tp:taxon-name><tp:taxon-name-part taxon-name-part-type="class">Clitellata</tp:taxon-name-part></tp:taxon-name>: <tp:taxon-name><tp:taxon-name-part taxon-name-part-type="class">Hirudinida</tp:taxon-name-part></tp:taxon-name>)</article-title><source>Zoomorphology</source><volume>134</volume><issue>1</issue><fpage>33</fpage><lpage>43</lpage><uri xlink:type="simple">http://dx.doi.org/10.1007/s00435-014-0245-4</uri><pub-id pub-id-type="doi">10.1007/s00435-014-0245-4</pub-id></element-citation></ref><ref id="B1427271"><element-citation xmlns:xlink="http://www.w3.org/1999/xlink" publication-type="article" xlink:type="simple"><person-group person-group-type="author"><name name-style="western"><surname>Manoleli</surname><given-names>Dan</given-names></name></person-group><year>1972</year><article-title>A new species of leech <italic><tp:taxon-name><tp:taxon-name-part taxon-name-part-type="genus">Limnatis</tp:taxon-name-part> <tp:taxon-name-part taxon-name-part-type="species">bacescui</tp:taxon-name-part></tp:taxon-name></italic> sp. nov. (<tp:taxon-name><tp:taxon-name-part taxon-name-part-type="class">Hirudinoidea</tp:taxon-name-part></tp:taxon-name>: <tp:taxon-name><tp:taxon-name-part taxon-name-part-type="family">Hirudinidae</tp:taxon-name-part></tp:taxon-name>)</article-title><source>Revue Roumaine de Biologie, Série de Zoologie</source><volume>17</volume><issue>4</issue><fpage>237</fpage><lpage>239</lpage></element-citation></ref><ref id="B1428826"><element-citation xmlns:xlink="http://www.w3.org/1999/xlink" publication-type="article" xlink:type="simple"><person-group person-group-type="author"><name name-style="western"><surname>Phillips</surname><given-names>Anna J</given-names></name><name name-style="western"><surname>Siddall</surname><given-names>Mark E</given-names></name></person-group><year>2009</year><article-title>Poly-paraphyly of <tp:taxon-name><tp:taxon-name-part taxon-name-part-type="family">Hirudinidae</tp:taxon-name-part></tp:taxon-name>: many lineages of medicinal leeches</article-title><source>BMC Evolutionary Biology</source><volume>9</volume><fpage>246</fpage><uri xlink:type="simple">http://dx.doi.org/10.1186/1471-2148-9-246</uri><pub-id pub-id-type="doi">10.1186/1471-2148-9-246</pub-id></element-citation></ref><ref id="B1428857"><element-citation xmlns:xlink="http://www.w3.org/1999/xlink" publication-type="article" xlink:type="simple"><person-group person-group-type="author"><name name-style="western"><surname>Trontelj</surname><given-names>Peter</given-names></name><name name-style="western"><surname>Utevsky</surname><given-names>S. Y.</given-names></name></person-group><year>2012</year><article-title>Phylogeny and phylogeography of medicinal leeches (genus <italic><tp:taxon-name><tp:taxon-name-part taxon-name-part-type="genus">Hirudo</tp:taxon-name-part></tp:taxon-name></italic>): Fast dispersal and shallow genetic structure</article-title><source>Molecular Phylogenetics and Evolution</source><volume>63</volume><issue>2</issue><fpage>475</fpage><lpage>485</lpage><uri xlink:type="simple">http://dx.doi.org/10.1016/j.ympev.2012.01.022</uri><pub-id pub-id-type="doi">10.1016/j.ympev.2012.01.022</pub-id></element-citation></ref><ref id="B1427312"><element-citation xmlns:xlink="http://www.w3.org/1999/xlink" publication-type="book" xlink:type="simple"><person-group person-group-type="author"><name name-style="western"><surname>Baipakov</surname><given-names>K M</given-names></name></person-group><year>1998</year><source>The Medieval Towns of Kazakstan along the Great Silk Road</source><publisher-name>Gylym</publisher-name><publisher-loc>Almaty</publisher-loc><size units="page">216</size><comment content-type="language">Russian</comment><isbn>5-628-02237-3</isbn></element-citation></ref></ref-list></tp:taxon-treatment>
